# Supplementary material for: What Worth the Garlic Peel
Source: Int J Mol Sci. 2022 Feb 15;23(4):2126. doi: 10.3390/ijms23042126 (PMC8875005; doi:10.3390/ijms23042126)
Supplement: Supplementary file 1 [file ijms-23-02126-s001.zip]

Archive with 1 entries (1 files):
- ijms-1572024-supplementary.xlsx
