# Supplementary material for: What Worth the Garlic Peel
Source: Int J Mol Sci. 2022 Feb 15;23(4):2126. doi: 10.3390/ijms23042126 (PMC8875005; doi:10.3390/ijms23042126)
Supplement: Supplementary file 1 [file ijms-23-02126-s001.zip › ijms-1572024-supplementary.xlsx]

## Sheet: Proteome
Table S1 : List of All proteins identified in the inner (I1-I4) and outer (O1-O4) peels of garlic
Protein IDs	Protein names	Intensity I1	Intensity I2	Intensity I3	Intensity I4	Intensity O1	Intensity O2	Intensity O3	Intensity O4
Proteins present only in outer peels
I1GU17	ANK_REP_REGION domain-containing protein	0	0	0	0	0	169920000	108200000	167810000
I1ITB7	Carboxypeptidase/Serine protease	0	0	0	1470300	49735000	53751000	0	46405000
A0A0Q3H6A6	Carboxypeptidase/Serine protease	0	0	0	0	0	775360000	474860000	280540000
A0A0Q3INI3	Carboxypeptidase/Serine protease	0	0	0	0	0	40795000	11801000	13898000
I1HWA5	Carboxypeptidase/Serine protease	0	0	0	0	37287000	37688000	28651000	18465000
A0A0Q3NIJ1	DNA repair protein REV1	0	0	0	0	23487000	26523000	27186000	28833000
I1GKU6	Elongation factor Tu	0	0	0	0	5288400	45866000	4765100	0
I1HSZ7	Laccase; Laccase-12	0	0	0	0	31317000	22433000	5469800	0
I1HG64	Malate dehydrogenase	0	0	0	0	38600000	78625000	0	94185000
I1I4Q0	Malate dehydrogenase; Malate dehydrogenase 2, cytoplasmic	2051800	0	0	0	88126000	47719000	32748000	0
I1GNN5	Pept_C1 domain-containing protein; Cathepsin B-like protease 2	0	0	0	4854100	5633000	8732000	11917000	6264900
I1IY27	Peptidylprolyl isomerase	0	0	0	0	861620	10677000	0	0
A0A2K2D641	Peroxidase	0	0	0	0	1896000000	2905600000	1199600000	1422500000
A0A0Q3QNS5	Profilin	2052300	0	0	0	54708000	50866000	30557000	24288000
I1IAA5	Thioredoxin-dependent peroxiredoxin	0	0	0	0	13368000	14893000	0	0
I1HRV4	UDP-arabinopyranose mutase; UDP-arabinopyranose mutase 1	0	0	0	0	19575000	0	0	9250900
I1GTZ4	Uncharacterized protein	0	0	0	0	322050000	307600000	94183000	172480000
A0A2K2D1I7	Uncharacterized protein	0	0	0	0	0	19123000	7884800	12352000
I1HH98	Uncharacterized protein	0	23736000	0	0	15161000	0	0	113580000
I1HEK5	calcium ion binding	0	0	0	0	15489000	23685000	0	0
I1HWC7	Heat shock protein 70 (Hsp 70) family protein	0	0	0	0	992350	19539000	5623100	7267500
I1I5B9	Hydrolase/Serine protease	0	0	0	0	12307000	20558000	7294200	0
I1H219	Monocopper oxidase-like protein SKS1	0	0	0	0	46120000	43869000	19540000	0
A0A2K2CFX3	RNA-DNA hybrid ribonuclease activity	0	0	0	6961300	71932000	132010000	55068000	52525000
Protein present only in inner peels
I1HTQ5	Nucleotide-binding	11686000	77318000	3481200	16295000	62491000	0	0	0
I1IKL1	calcium ion binding	0	0	3771500	4227500	0	0	0	0
A0A2K2DHH7	RNA-binding	22300000	0	9536300	9581200	0	0	0	0
I1HGQ5	Sulfhydryl oxidase	6995300	6198700	12161000	0	0	0	0	15854000
I1IDN4	Proliferating cell nuclear antigen; Proliferating cellular nuclear antigen 1	272540000	871120000	155400000	229100000	0	0	3609900	0
I1HCE3	response to abscisic acid, Carbohydrate metabolism	487660000	524890000	510100000	410200000	0	1480300000	0	0
Protein present in both inner and outer peels
I1HBN3	Hydrolase, Glycosidase	15298000	1520100	2270100	1659900	33045000	3761500	16412000	0
A0A0Q3KZX7	Chitinase	2028400	0	2996700	0	30974000	66356000	30473000	34478000
A0A0Q3GHG7	Isomerase	9525900	3322500	3811200	0	0	39565000	19102000	21265000
I1HIQ7	HSP, Chaperonine	18157000	21517000	3884000	4260600	185040000	335710000	104950000	60158000
I1HQG7	ATP synthase subunit beta	0	5339200	4020100	0	14342000	4691600	91493000	72354000
I1IKL5	Hydrolase	6425000	3397500	4240600	2891600	0	4846600	3388600	5230400
A0A2K2DT94	CMP/dCMP-type deaminase domain-containing protein	0	5910000	5562000	0	718720	26010000	13743000	19756000
I1H6X1	HSP, Chaperonine	975360	8651300	5988400	4642000	2707500	38440000	65223000	72456000
I1HUA8	GRF-type domain-containing protein	15468000	4622600	6649400	7965500	11368000	82561000	18532000	16371000
I1IT00	Pyr_redox_2 domain-containing protein; Monodehydroascorbate reductase 1	9903200	0	8637700	3895500	145430000	237650000	45558000	33975000
I1GXE4	Fructose-bisphosphate aldolase; Fructose-bisphosphate aldolase 6, cytosolic	9041200	19397000	8890500	8086400	103220000	120650000	56758000	24141000
I1HK87	Protein-serine/threonine phosphatase	0	0	9095800	7017300	0	504130	0	3605200
A0A2K2CKM0	Hydrolase, Glycosidase	6358600	0	9782000	6156900	259800000	190700000	107360000	42018000
I1J2P0	Peroxidase; Peroxidase 68	17728000	12998000	15463000	7662400	12122000	18323000	9025800	0
A0A2K2CTF8	Uncharacterized protein	12937000	0	18113000	6378200	0	0	25946000	30688000
A0A0Q3IWI8	Pept_C1 domain-containing protein; Uncharacterized protein	23203000	14971000	21170000	20821000	62437000	56376000	41270000	27986000
I1I514	Alpha-galactosidase	45960000	394100000	24740000	370690000	1897300000	2046400000	1129300000	262640000
I1IQ27	Hydrolase, Protease	7596600	30797000	37379000	40305000	312530000	712520000	202550000	212080000
A0A2K2CY79	Uncharacterized protein (Fragment)	47076000	0	40273000	0	15667000	178280000	176320000	253400000
I1ILT1	Uncharacterized protein	34629000	33483000	42313000	39864000	309250000	0	123110000	191450000
I1J1E7	calcium ion binding	48244000	27378000	44000000	37935000	168810000	353100000	155880000	209950000
A0A2K2CFK1	FPL domain-containing protein	60771000	0	45106000	0	39187000	15604000	83030000	91795000
I1J037	Hydrolase, Glycosidase	139690000	62062000	60878000	57377000	677530000	723960000	510560000	313130000
D7NLB8	Peroxidase	11953000	38282000	75433000	184070000	3467900000	5639100000	1979700000	1817700000
C3SAB3	Proline-rich protein	147720000	0	88259000	56954000	65906000	90017000	0	0
A0A0Q3RUL2	Chitinase	31384000	0	88334000	37492000	100460000	135280000	89251000	77442000
I1H0H6	beta-glucuronidase activity	148650000	88194000	94772000	53490000	0	101200000	0	75248000
I1J2L7	Hydrolase, Protease, Thiol protease	109580000	104210000	118960000	205720000	1343400000	752980000	867560000	1095000000
I1HJE5	Beta-hexosaminidase	72451000	122140000	151970000	139490000	354390000	304080000	230280000	202930000
I1HDW6	Germin-like protein; Germin-like protein subfamily 2 member 2	173580000	148590000	173300000	248850000	86817000	73219000	53004000	59549000
I1GZE7	Uncharacterized protein	341220000	173620000	194020000	171750000	0	400070000	135180000	182180000
I1HK57	Histone H3; Histone domain-containing protein	570710000	127670000	216740000	132260000	565020000	92912000	74706000	50801000
A0A0Q3QX50	WRKY domain-containing protein	129730000	189390000	319810000	271010000	785650000	246700000	1420700000	872970000
I1IT17	Ubiquitin; Uncharacterized protein	351550000	243480000	475990000	642000000	1241500000	2004100000	930960000	687710000
I1GMD6	Histone H4; Histone H4 (Fragment)	1611500000	829080000	1045000000	353090000	843430000	311600000	111310000	63029000
I1INQ8	Non-reducing end alpha-L-arabinofuranosidase	0	9895100	0	13407000	146880000	115550000	99620000	59533000
A0A0Q3GG17	Purple acid phosphatase	0	3873500	0	13246000	38657000	141420000	46952000	78108000

## Sheet: Primary metabolites
Table S2 : Relative abundance (based on peak area) of primary metabolites in garlic clove (C1-C6) and inner (I1-I6) and outer (O1-O6) peels (after normalization) SD, standard deviation.
	C1	C2	C3	C4	C5	C6	C-SD	C-AVERAGE	I1	I2	I3	I4	I5	I6	I-SD	I-AVERAGE	O1	O2	O3	O4	O5	O6	O-SD	O-AVERAGE
	Area	Area	Area	Area	Area	Area			Area	Area	Area	Area	Area	Area			Area	Area	Area	Area	Area	Area
Alanine	661738	883887	1.33034e+06	792817	804574	939272	229928	902105	32758.2	40108	78934.8	180573	130579	160020	62440	103829	124023	424330	397526	777162	255135	210675	231695	364809
Asparagine	3.94854e+06	4.33435e+06	3.68217e+06	4.74549e+06	4.60443e+06	3779238	444011	4.18237e+06	8489.84	9763	11863.6	5868	6274.6	1207.44	3701.66	7244.41	23708.2	35384.5	16720	28376.1	27558.9	25142.5	6133.82	26148.4
Aspartic acid	1.85875e+06	2.01513e+06	2.09304e+06	2.15123e+06	2.11177e+06	1.70404e+06	173819	1.98899e+06	51250.5	45408	40499.2	61336.8	31562.1	47509.3	10037.1	46261	56306.9	93423.2	59635	75800	54637.5	60876.5	15061.5	66779.8
Cellobiose, D	210853	264398	282774	257295	273637	378740	55340.4	277950	41666.2	55167	40094.6	51048	34956.9	47113	7489.34	45007.6	39290.7	81304.2	50077	62738.2	44724.4	54944	15012.1	55513.1
Citric acid	2.1212e+07	2.22472e+07	2.04647e+07	2.28714e+07	2.39013e+07	1.75491e+07	2.23048e+06	2.13743e+07	1.14359e+06	1206880	856391	1.2502e+06	825329	1.01837e+06	180229	1.05013e+06	733700	1.31992e+06	1067759	1.28157e+06	942369	1089659	217700	1.0725e+06
Fructose	6.45063e+06	6.75204e+06	6.91981e+06	7.10346e+06	7431624	5.99906e+06	503554	6.77611e+06	1.65461e+06	1743516	1.66173e+06	1.79269e+06	1.71612e+06	1.80699e+06	64145.1	1.72928e+06	5.47803e+06	5.61288e+06	5471356	5.6603e+06	6.03117e+06	5.38371e+06	231378	5.60624e+06
Galactinol	1.06235e+06	1.35037e+06	1.93464e+06	1.26292e+06	1.48978e+06	1.56831e+06	298494	1.44473e+06	22644.7	32985	21925.4	39550.5	41008.2	35431.8	8240.47	32257.6	92896.2	147752	97905	160645	112809	108755	27651.6	120127
Galactose_1_5TMS Results	412816	465916	691894	554314	459628	593929	103613	529749	268906	317697	234703	302356	225680	285536	36708.9	272480	203444	300972	205960	258723	201970	197339	42368.1	228068
Gentiobiose	97924.1	118367	130723	109208	161839	160181	26537.4	129707	79425.1	92522	64086.4	34698.6	26036.9	58933.7	25469.3	59283.8	153897	219391	145322	144714	155641	152574	28515.4	161923
Gluconic acid	30819.9	23409.4	21700.8	27065.9	29878.8	25354.2	3583.19	26371.5	231057	230022	170031	172964	129347	173696	39346.8	184520	115560	144352	90827	110962	114744	116709	17110.3	115526
Glucose, 1,6-anhydro	66477.4	64627.2	52321.4	90484.8	82958.4	52356.6	15705.4	68204.3	145899	148071	131922	133827	149208	178697	16778.1	147937	280918	283349	262098	278394	281791	282777	8087.73	278221
Glutamic acid	2.69826e+06	2.83307e+06	2.68242e+06	3.1524e+06	3.11905e+06	2.00721e+06	415692	2.74874e+06	79649.5	82468	66189.2	66282.3	27156.1	47831.7	20881.5	61596.1	237302	424957	294649	373825	279397	294507	68780.6	317440
Glyceric acid	114186	129266	138635	128685	139008	132554	9095.7	130389	99043.5	103380	102672	116538	92457.2	104509	7906.44	103100	98032.5	141951	96481	115707	94237.2	97947.3	18613.9	107393
Glycerol-3-phosphate	2.38448e+06	2.6039e+06	2.98635e+06	2.60099e+06	2793744	2.67472e+06	202964	2.67403e+06	26721.9	26096	22968.4	32506.2	17745.6	25101.4	4838.52	25189.9	16884	26666.2	14810	21256	14792.5	15129.6	4801.24	18256.4
Glycerophosphoglycerol	254052	325983	320383	314196	332657	376715	39479.1	320664	15741.5	15286	16030	14462.1	15730.3	14867.8	597.531	15353	58820.2	72507	59616	65224.4	60995.4	56126	5862.19	62214.8
Glycine	2.79798e+06	3.53327e+06	3.6183e+06	3.1424e+06	3.2188e+06	3.41709e+06	300675	3.28797e+06	993176	926631	774218	859968	739604	836475	94269.1	855012	1.5327e+06	2.01985e+06	1561136	1.82819e+06	1.49672e+06	1.56623e+06	209225	1.66747e+06
Gulonic acid	75877.9	94231.9	56758.5	84833.3	91723.2	93820.2	14573.5	82874.2	234099	239441	176257	190094	141170	182225	37235.6	193881	142379	180694	118039	142268	139313	147343	20264	145006
Isoleucine	5.28367e+06	6.68118e+06	6.51688e+06	6.11902e+06	6.16629e+06	6.96119e+06	585184	6.28804e+06	132666	127057	123409	133184	118143	122413	5972.36	126145	1.89857e+06	2.36941e+06	1715550	2.01615e+06	1.7992e+06	1.60431e+06	270353	1.90053e+06
Lactic acid	1.0993e+06	843299	818078	831099	1.49569e+06	853568	269298	990172	4.42336e+06	4794192	3.4727e+06	2.73011e+06	3.57742e+06	2.02746e+06	1.0291e+06	3.50421e+06	2.40996e+06	2.12393e+06	1952612	1.8001e+06	2.41722e+06	2.03812e+06	248762	2.12366e+06
Lactose, alpha	645633	950758	835638	1.01527e+06	713520	145425	312884	717707	29643.7	90912	25397.4	27116.1	20641.8	28818.4	26560.9	37088.2	51705.9	71229.3	87246	61755	51057.4	41080	16586	60679
Leucine	847160	920100	1.03826e+06	1.00642e+06	992680	805256	93661.7	934980	43399.9	101148	35093.8	47449.8	28997.4	44655.5	25915.1	50124.1	695389	988804	773377	834415	749394	714588	107719	792661
Lysine	8.13958e+06	9.07838e+06	7.27146e+06	9.68463e+06	8.33036e+06	7.48101e+06	924408	8.3309e+06	29741.7	31950	26234.6	23813.1	14304.2	17750.7	6844.75	23965.7	218910	234950	168020	208457	242440	231102	26994	217313
Lysine, 5-hydroxy	110428	98022.3	123593	121233	129006	158311	20333.2	123432	74669.5	70882	66467.8	78761.7	66897.1	76166.5	5050.42	72307.4	3.81133e+06	3.74065e+06	3490878	3.38375e+06	3.83761e+06	3.44879e+06	200154	3.61883e+06
Lyxonic acid	1.49844e+06	1.74798e+06	2.39443e+06	1.32573e+06	1.53554e+06	1.30125e+06	406221	1.63389e+06	173457	197495	403841	227320	208614	176320	86962.4	231174	270175	189557	134519	180998	208484	207148	44253.1	198480
Lyxose	287022	273443	345664	310432	359311	376238	41331.7	325352	189362	209502	171563	213588	165252	198091	19727.9	191226	928084	1.11128e+06	990461	1.05983e+06	1.00761e+06	954122	67748	1.00857e+06
Malic acid	4.75626e+06	4.90711e+06	4.77454e+06	5.02353e+06	5.31599e+06	4.37263e+06	313838	4.85834e+06	671282	686265	524055	698826	533240	622923	77369.1	622765	1.03098e+06	1.40149e+06	1168811	1.31276e+06	1.0971e+06	1.15439e+06	138076	1.19426e+06
Mannitol	438496	574292	562745	476106	594654	576017	63735.2	537052	2.37079e+06	2380893	2.09222e+06	2325528	1.96519e+06	2.25847e+06	168290	2.23218e+06	2.80811e+06	3.22636e+06	2880226	3.08444e+06	2.97314e+06	2.71699e+06	186687	2.94821e+06
Methionine	864069	1.25212e+06	1.08715e+06	966035	1.08429e+06	1.39085e+06	190486	1.10742e+06	19412.5	18711	25921	15325.2	21277.5	17243.2	3671.75	19648.4	22979	24284.8	15037	20896.9	16760.7	15786.1	3947.2	19290.8
Nicotinic acid	515573	597866	575789	567566	664526	605435	49132	587792	20960	17546	30497.6	31760.1	26357.4	24013.6	5484.66	25189.1	52744.2	34671.2	29068	23515.1	21801.7	12974.7	13671.6	29129.1
Norleucine	5.28221e+06	6.68146e+06	6.51765e+06	6.11929e+06	6.16657e+06	6.96083e+06	585673	6.288e+06	127179	130456	123409	134157	118804	118409	6352.26	125402	1.89724e+06	2.37078e+06	1712799	2.01615e+06	1.79741e+06	1.60441e+06	271321	1.8998e+06
Ornithine	5.90454e+06	6.14642e+06	6.27675e+06	6.41197e+06	6.1103e+06	4.95115e+06	525836	5.96686e+06	46255.3	47382	41032.6	53418.6	26495.8	45194.2	9153.06	43296.4	141690	189396	143966	176520	159976	160133	18475	161947
Phenylalanine	8.04714e+06	9.14835e+06	8.99527e+06	8.77485e+06	9.4018e+06	9.27739e+06	489494	8.9408e+06	48934.2	53516	40293.4	55607.4	40947.9	59308.1	7841.12	49767.8	880748	966120	640192	732986	828352	697518	122445	790986
Phosphoric acid	1.67543e+07	1.84879e+07	1.87097e+07	1.8578e+07	2.04729e+07	1.5827e+07	1.634e+06	1.81383e+07	5.9028e+06	5550062	5.0965e+06	5.1441e+06	4.46498e+06	5.38909e+06	487072	5.25792e+06	3.0086e+06	3.07238e+06	2921747	2.86339e+06	2.95654e+06	3.00997e+06	74052.9	2.9721e+06
Proline	2.19183e+07	2.28144e+07	2.66432e+07	2.22502e+07	2.59132e+07	2.25756e+07	2.04375e+06	2.36858e+07	326690	301308	243002	285831	183220	234992	52140.2	262507	2.0502e+06	2.3667e+06	1694841	2.03365e+06	1.91094e+06	1.78183e+06	237658	1.97303e+06
Pyruvic acid	1.26983e+07	1.36878e+07	1.30244e+07	1.40535e+07	1.41465e+07	1.18853e+07	878497	1.32493e+07	360261	369783	314772	382039	265533	358925	43779.8	341886	645382	917745	634611	854908	658528	689900	121451	733512
Raffinose	3.65094e+07	3.50796e+07	3.37331e+07	3.88643e+07	4.01502e+07	3.09648e+07	3.37478e+06	3.58836e+07	7.44403e+06	7350479	7.31674e+06	7.35043e+06	7.29583e+06	7.3078e+06	53781.7	7.34422e+06	3.09513e+06	4.22401e+06	3260785	3.73193e+06	3.49167e+06	3.74042e+06	401916	3590658
Rhamnose	98975.6	43442.4	79232.8	98221.8	70203.6	57517.2	22161.1	74598.9	51497.7	61717	51702	66115.8	113420	56831.8	23499.5	66880.7	404262	546515	373791	480968	437635	404961	63098.1	441355
Ribonic acid	1.49844e+06	1.73366e+06	2.59156e+06	1.32573e+06	1.47624e+06	1556457	457675	1.69701e+06	173457	197495	405012	227320	208614	176320	87427.3	231370	267029	189557	134519	181538	208484	207148	43198.9	198046
Serine	3.1713e+06	3.67854e+06	3.98912e+06	3.9751e+06	3.93947e+06	3234639	375682	3.66469e+06	142801	146987	116907	179485	101795	152641	27453.1	140103	345563	564288	389780	473684	366469	381602	83060.1	420231
Shikimic acid	248887	229670	228588	340864	338347	260831	51848.1	274531	46611.4	52335	26124	35758.8	16623.6	18879.1	14704.6	32722	19915.8	31210	22449	44617	51667.5	22178.5	13269	32006.3
Sorbitol	438496	574292	562745	476106	594654	576017	63735.2	537052	2.37079e+06	2380893	2.09222e+06	2325528	1.96519e+06	2.25847e+06	168290	2.23218e+06	2.80811e+06	3.22636e+06	2880226	3.08444e+06	2.97314e+06	2.71699e+06	186687	2.94821e+06
Sorbose	9.53e+06	9565309	9.83982e+06	9.95197e+06	1.06207e+07	8.07897e+06	841757	9.59779e+06	3.0397e+06	3203088	3.04005e+06	3.18502e+06	3.10113e+06	3.318e+06	108523	3.14783e+06	9.1998e+06	8.23389e+06	8854661	8.57894e+06	9.96437e+06	9.03329e+06	592173	8.97749e+06
Succinic acid	220656	258058	257378	229302	349124	274136	45841.3	264776	136730	140877	147001	162055	124933	147476	12403	143179	339490	402046	320818	334288	309194	295017	37329.8	333475
Threitol	176655	193493	191989	188240	198944	206983	10212.3	192717	840404	908555	735480	824438	650232	800287	89813.6	793233	1.4934e+06	1.69215e+06	1518477	1.65751e+06	1.62084e+06	1.47891e+06	91323.5	1.57688e+06
Threonine	2.459e+06	3.1183e+06	2.91886e+06	2.82617e+06	2901990	3.21411e+06	263197	2.9064e+06	48201.3	49884	38696	46873.8	43172.8	40478.9	4470.43	44551.1	405348	559753	360965	461901	361841	331275	84839.2	413514
Trehalose, alpha	727419	843464	847579	761121	914506	940476	83195.4	839094	2.1159e+06	2140081	1.89796e+06	2.19542e+06	1.88049e+06	2397174	193989	2.1045e+06	3.60848e+06	3.92059e+06	3568500	3.76259e+06	3.45814e+06	3.66614e+06	161336	3.66407e+06
Trehalose, beta	274977	374324	337729	369609	348440	382963	39548.1	348007	847747	867387	777655	913569	774901	983003	80279	860710	1.44416e+06	1.59825e+06	1468747	1.54039e+06	1.40278e+06	1.48177e+06	69974.1	1.48935e+06
Tryptophan	1.41116e+07	1.55789e+07	1.79634e+07	1.53026e+07	1.83836e+07	1.66721e+07	1.64578e+06	1.63354e+07	58584.9	40415	15167.6	26923.5	2204.33	10651.7	20923	25657.8	1.78598e+06	2.41848e+06	843104	1.70577e+06	1.82627e+06	1.2225e+06	543227	1.63368e+06
Turanose	742216	541390	837690	635517	583349	629997	109325	661693	93638.8	80117	91823.2	134930	75363.7	113120	22278.4	98165.4	100566	140960	96857	143383	101498	91492.7	23294.6	112459
Tyrosine	1.0386e+07	9.24016e+06	7.64374e+06	1.20924e+07	8.52549e+06	7.9551e+06	1.68118e+06	9.30715e+06	130178	131305	104080	89825.4	72707.3	66931.3	27731.6	99171.2	1.00514e+06	954482	1003258	1.07697e+06	1.12022e+06	1.11967e+06	68939.8	1.04662e+06
Uracil	55177.2	49524.5	52550.7	54087	62832	64933.8	6050.59	56517.5	50519.8	47408	70334.6	55234.8	47055.4	50543	8748.52	53515.9	170947	190348	147227	148263	133568	125214	24172	152594
Urea	75985.6	181579	162579	97342.6	179101	191336	48862.3	147987	414688	377843	328202	405107	246629	378336	62498.1	358468	299650	408525	248033	313743	317386	241102	60503.9	304740
Valine	1.6546e+07	1.87451e+07	1.93738e+07	1.81754e+07	1.83982e+07	1.92874e+07	1.03342e+06	1.8421e+07	352333	345761	275716	312136	269289	321985	34648.3	312870	4.15672e+06	4.82629e+06	3735661	4.40876e+06	4.22123e+06	3.6156e+06	444075	4.16071e+06
Vanillic acid	6789.31	2810.6	2730	2573.76	3459.6	3176.4	1600.22	3589.95	120037	138557	118409	126704	126202	140067	9129.3	128329	56245.3	57389.3	53657	48705.5	59056.6	62678.8	4777.84	56288.8
Xylitol	4.84816e+06	5.10177e+06	4.70956e+06	4.85559e+06	5.38549e+06	4866066	243346	4.96111e+06	459731	506209	425167	470756	429731	490516	32342.9	463685	1.17135e+06	1.3712e+06	1201446	1.29419e+06	1.23219e+06	1.18978e+06	75980.1	1.24336e+06
Xylobiose D	8739.83	15221.4	17836	11220.2	9345.6	12478.2	3510.05	12473.5	33377.8	42185	31911.6	43812	29446.8	39962	5963.89	36782.5	152016	261804	171545	215545	166933	158564	42617.4	187735
